# Supplementary material for: Leukemia disease burden and quality of care among adolescents and young adults in China compared to global patterns: a comprehensive analysis from 1990 to 2021
Source: Front Public Health. 2026 May 5;14:1772356. doi: 10.3389/fpubh.2026.1772356 (PMC13192400; doi:10.3389/fpubh.2026.1772356)
Supplement: Supplementary file 1 [file Table_1.XLSX]

## Sheet: Sheet1
Supplementary Table S1. Statistical Tests for Cross-sectional Comparisons (2021)
Part A: Kruskal-Wallis Test Results
Indicator	H Statistic	df	p-value	Significant?	Interpretation
ASIR	4	4	0.406	No	No significant differences across age groups
ASPR	4	4	0.406	No	No significant differences across age groups
ASYLLR	4	4	0.406	No	No significant differences across age groups
ASYLDR	4	4	0.406	No	No significant differences across age groups
Note: Non-significant results likely reflect limited statistical power with 5 age groups and modest inter-group variation. Descriptive patterns remain clinically meaningful.
Part B: Sex Difference Tests (Wilcoxon Signed-Rank)
Indicator	V Statistic	p-value	M/F Ratio Range	Interpretation
ASIR	15	0.031	1.52-1.74	Male significantly higher
ASPR	15	0.031	1.52-1.75	Male significantly higher
ASYLLR	15	0.031	1.53-1.71	Male significantly higher
ASYLDR	15	0.031	1.49-1.94	Male significantly higher
Note: V = 15 (maximum) indicates males > females in all 5 age groups. All sex differences significant at p = 0.031.
Part C: Descriptive Statistics by Age Group
Indicator	15-19	20-24	25-29	30-34	35-39	% Change (15-19 to 35-39)
ASIR	3.49	3.73	3.43	3.47	4.13	0.183
ASPR	15.02	18.69	17.65	16.34	19.74	0.314
ASYLLR	144.11	151.21	121.91	121.62	126.32	-0.123
ASYLDR	1.62	2.08	1.8	1.77	2.08	0.284
Note: Values are rates per 100,000 population. The 35-39 age group shows the highest burden for ASIR and ASPR.
Statistical tests for age group and sex comparisons in 2021. Part A shows Kruskal-Wallis H tests comparing disease burden across five age groups (15-19, 20-24, 25-29, 30-34, 35-39 years). Part B presents Wilcoxon signed-rank tests comparing male vs female burden. Part C provides descriptive statistics by age group. While formal hypothesis tests for age groups did not reach statistical significanc…
