# Supplementary material for: Leukemia disease burden and quality of care among adolescents and young adults in China compared to global patterns: a comprehensive analysis from 1990 to 2021
Source: Front Public Health. 2026 May 5;14:1772356. doi: 10.3389/fpubh.2026.1772356 (PMC13192400; doi:10.3389/fpubh.2026.1772356)
Supplement: Supplementary file 2 [file Table_2.XLSX]

## Sheet: Sheet1
Supplementary Table S2. Temporal Changes (1990 vs 2021) - Z-Test Results
Part A: ASIR (Age-Standardized Incidence Rate)
Age Group	1990	2021	Change %	Z	p-value	Significant?
15-19	4.12	3.49	-0.152	-0.86	0.39	No
20-24	3.27	3.73	0.141	0.67	0.501	No
25-29	2.95	3.43	0.161	0.77	0.439	No
30-34	3.51	3.47	-0.011	-0.06	0.953	No
35-39	4.79	4.13	-0.139	-0.81	0.418	No
Summary: ASIR showed declining trends in 15-19 and 35-39 groups but did not reach statistical significance.
### Part B: ASPR (Age-Standardized Prevalence Rate)
Age Group	1990	2021	Change %	Z	p-value	Significant?
15-19	6.73	15.02	1.232	2.98	0.003	Yes
20-24	9.22	18.69	1.027	2.74	0.006	Yes
25-29	9.34	17.65	0.891	2.69	0.007	Yes
30-34	10.91	16.34	0.497	1.84	0.066	No
35-39	15.4	19.74	0.282	1.21	0.225	No
Summary: ASPR increased significantly in the three youngest age groups (15-29 years, all p < 0.01).
### Part C: ASYLLR (Age-Standardized Years of Life Lost Rate)
Age Group	1990	2021	Change %	Z	p-value	Significant?
15-19	288.88	144.11	-0.501	-3.69	< 0.001	Yes
20-24	212.04	151.21	-0.287	-1.84	0.066	No
25-29	161.94	121.91	-0.247	-1.55	0.122	No
30-34	175.1	121.62	-0.305	-2.08	0.037	Yes
35-39	207.61	126.32	-0.392	-2.6	0.009	Yes
Summary: ASYLLR showed highly significant declines in 15-19 (p < 0.001), 30-34 (p = 0.037), and 35-39 (p = 0.009) age groups.
### Part D: ASYLDR (Age-Standardized Years Lived with Disability Rate)
Age Group	1990	2021	Change %	Z	p-value	Significant?
15-19	1.23	1.62	0.319	0.91	0.362	No
20-24	1.34	2.08	0.551	1.34	0.181	No
25-29	1.17	1.8	0.537	1.35	0.179	No
30-34	1.42	1.77	0.246	0.74	0.462	No
35-39	1.92	2.08	0.084	0.29	0.774	No
Summary: ASYLDR showed increasing trends but no statistically significant changes.
### Part E: Summary of Significant Findings
Indicator	Age Group	Change %	p-value	Interpretation
ASPR	15-19	1.232	0.003	Significant increase - improved survival/detection
ASPR	20-24	1.027	0.006	Significant increase - improved survival/detection
ASPR	25-29	0.891	0.007	Significant increase - improved survival/detection
ASYLLR	15-19	-0.501	< 0.001	Highly significant decline - reduced mortality
ASYLLR	30-34	-0.305	0.037	Significant decline - reduced mortality
ASYLLR	35-39	-0.392	0.009	Significant decline - reduced mortality
Z-test results for temporal changes (1990 vs 2021) by age group. Standard errors were calculated from 95% confidence intervals provided by GBD data: SE = (upper CI - lower CI) / (2 × 1.96). Z-statistics were computed as: Z = (value₂₀₂₁ - value₁₉₉₀) / √(SE²₁₉₉₀ + SE²₂₀₂₁). Two-tailed p-values were calculated from the standard normal distribution. Part A-D present results for each indicator (ASIR, …
